# Supplementary material for: Low Pathogenicity H7N3 Avian Influenza Viruses Have Higher Within-Host Genetic Diversity Than a Closely Related High Pathogenicity H7N3 Virus in Infected Turkeys and Chickens
Source: Viruses. 2022 Mar 8;14(3):554. doi: 10.3390/v14030554 (PMC8951284; doi:10.3390/v14030554)
Supplement: Supplementary file 1 [file viruses-14-00554-s001.zip]

Archive with 1 entries (1 files):
- viruses-1611535-supplementary.pdf
